# Supplementary material for: PMAT: an efficient plant mitogenome assembly toolkit using low-coverage HiFi sequencing data
Source: Hortic Res. 2024 Jan 26;11(3):uhae023. doi: 10.1093/hr/uhae023 (PMC10925850; doi:10.1093/hr/uhae023)
Supplement: Web_Material_uhae023 [file web_material_uhae023.zip]

Archive with 7 entries (7 files):
- Figure S1.ai
- Figure S2.ai
- Figure S3.ai
- Figure S4.ai
- Figure S5.ai
- Figure S6.ai
- Supplymentary Data.docx
